# Supplementary material for: Circulating Blood Monocyte Subclasses and Lipid-Laden Adipose Tissue Macrophages in Human Obesity
Source: PLoS One. 2016 Jul 21;11(7):e0159350. doi: 10.1371/journal.pone.0159350 (PMC4956051; doi:10.1371/journal.pone.0159350)
Supplement: S1 Data — (XLSX) [file pone.0159350.s004.xlsx]

## Sheet: Sheet1
Figure 1B	CM		IM		NCM
	DMSO/BSA	Oleic acid	DMSO/BSA	Oleic acid	DMSO/BSA	Oleic acid
	1.92851	9.17686	1.36794	11.9615	0.832285	8.79411
	0.307332	2.86334	1.57821	3.69319	0.0835227	1.7548
	2.14106	9.93434	0.937854	9.42223	0.488743	7.95485
	0.722476	5.04889	0.539413	3.68778	0.0998238	2.5
	1.04167	10.5973	0.792053	7.64263	0.316132	4.85065
	0.0905369	6.7909	0.726914	7.8842	0.147282	6.51196
Figure 1D	CM	IM	NCM
	5.42399	10.9619	2.67829
	5.55172	5.43437	13.1614
	7.0065	29.9223	8.85342
	16.9208	27.6479	7.70152
	20.7826	33.6502	3.29723
	66.5441	42.1578	43.3245
	78.7295	27.4699	36.4444
	88.1138	63.6055	30.1745
	103.803	103.803	53.6203
Figure 2C	CM	IM	NCM
	3.4776	0.9992	0.1326
	9.20992	1.24085	0.956814
	13.2743	2.08565	2.00203
	20.3092	3.41454	2.02111
	37.7911	2.66109	0.464412
	13.0664	1.88921	0.154675
