# Supplementary material for: Circulating Blood Monocyte Subclasses and Lipid-Laden Adipose Tissue Macrophages in Human Obesity
Source: PLoS One. 2016 Jul 21;11(7):e0159350. doi: 10.1371/journal.pone.0159350 (PMC4956051; doi:10.1371/journal.pone.0159350)
Supplement: S2 Data — (XLSX) [file pone.0159350.s005.xlsx]

## Sheet: 01.07.15 final file- 2.5.16
Serial No.	CM %	IM %	NCM %	Total monocyte count	CM_count	IM_count	NCM_count	Sex	BMI	Age	Diabetes	Om_ATMs	Om_BODIPY	DiasBP	SysBP	FPG	HbA1c	TG	HDL	LDL	Tchol	SGOT	SGPT	AP	insulin	CRP	HOMAIR	LEPTIN	CCL5	CCL2	CCL8	CX3CL1	CSF1
1	81.4621	6.85732	11.6806	0.9184	748.148	62.9776	107.275	Male	41.2	35	No	16.6	3072	80	136	85	5.9	160	40	134	206	29	52	56	24	0.327	5.03704
2	66.1107	5.00407	28.8853					Male	40	32	No	21.839	5796.7	82	135	90	6.1	130	39	116	181	31	57	65	12.9	0.426	2.86667
3	75.7207	4.3849	19.8944					Female	33.86	59	Yes	14.027	1198.5
4	56.7801	3.19959	40.0203	0.13965	79.2934	4.46823	55.8884	Male	28.7	22	No	10.7	6234	65	117	71	4.7	166	37	90	160	23	16	75	2	0.0789	0.350617	0.771741	0.176108	0.111978	0.0252838	0.175349	0.349332
5	75.5421	4.48815	19.9697	0.4085	308.59	18.3341	81.5764	Male	38.6	48	No	9.11	11584.2	75	128							17	19	71
6	54.821	9.17413	36.0049	0.85728	469.969	78.6479	308.663	Female	40.1	48	No	12.25	45348.8	79	124	79	5.8	102	47	80	147	20	25	85	2.7	1.29	0.526667	0.723283	1.2321	0.0633532	0.0798937	0.103688	0.315044
7	72.6474	8.34781	19.0048	0.43688	317.382	36.4699	83.0282	Female	25.3	24	No	13.08	3775.1	75	120	85	5.6	96	41	92	153	26	37	129	15.8		3.31605
8	79.333	3.58767	17.0793	0.51792	410.881	18.5813	88.4573	Female	32.8	52	No	13.68	8164.1	70	128	74	5.5	88	62	129	209	15	10	82	2		0.365432
9	66.2509	5.83785	27.9113	0.55404	367.056	32.344	154.64	Male	37.1	33	No	27.92	3342.9	71	116	93	5.2	135	40	112	179	23	38	67	11.8	0.512	2.70963
10	63.8599	4.96913	31.1709	0.62835	401.264	31.2235	195.863	Female	39.8	25	No	24.1	3084.1	85	133	94	6	152	39	108	177	28	32	91	8.6	1.07	1.99605
11	54.6763	12.0247	33.2991					Female	25.7	32	No	13.203	8333.5															0.611349	0.632033	0.311128	0.085142	0.0838928	0.33069
12	89.98	3.75752	6.26253					Female	20	23	No	2.53	29429.4															0.0353309	1.00184	0.092281	0.0394686	0.234011	0.228322
13	83.7158	5.4081	10.8761					Male	24.2	56	No	22.73	2028.9	96	168
14	81.9524	3.18369	14.8639					Female	31.2	61	No	9.87	9543			108						74	61	48
15	40.7508	4.64719	54.602					Male	35	61	Yes	30.276	5430.3
16	83.0412	3.73635	13.2225	0.63074	523.774	23.5667	83.3995	Female	24.9	48	No	12.522	916.4	67	160	189		114	54	103	179	81	24	101	5.7	0.0838	2.66
17	55.8535	5.89902	38.2475	0.32704	182.663	19.2922	125.085	Female	43.7	63	No	31.58	5552.1	73	132			125	52	164	241	19	20	63	19.2	0.262		1.45348	0.399908	0.12855	0.0324898	0.0518399	0.423561
18	43.7912	6.741	49.4678					Female	28.3	38	No	25	16264	58	97	69		166	51	131	215	17	17	61	4.2	0.497	0.715556	0.184454	0.548229	0.0763271	0.0183851	0.0918447	0.339566
19	58.1018	7.82803	34.0702	0.57156	332.087	44.7419	194.731	Female	30.1	51	No	7.619	5480.1	70	135	67		104	45	115		62	32	75	2	1.328	0.330864	0.456834	0.220014	0.0297255	0.0145982	0.0777137	0.135167
20	54.2144	7.76504	38.0205	0.5454	295.686	42.3505	207.364	Female	25.1	38	No	8.39	7695.2	65	123	73		176	38	127	200	19	12	102	5.3	0.876	0.955309	0.371276	0.318493	0.125409	0.0285619	0.0705549	0.291051
21	60.2652	8.19606	31.5388	0.40953	246.804	33.5653	129.161	Female	40.6	33	No	43.26	3661.9	75	119	82		98	37	81	137	23	30	87	10.1	0.565	2.04494	0.352464	0.531961	0.233246	0.0285406	0.0823365	0.357021
22	69.5783	5.72289	24.6988	1.11418	775.228	63.7633	275.189	Male	22	62	No	32.08	2053.5	65	134	81		323	47	174	221	35	46	82	3	0.138	0.6	0.444105	0.34488	0.0995516	0.0426944	0.0823161	0.271047
23	70.0201	10.4628	19.5171	0.25816	180.764	27.0107	50.3854	Female	21.8	29	No	10.57	3380	57	86	78		79	43	89	147	40	93	133	2	0.736	0.385185
24	52.51	5.02008	42.4699					Female	46	33	Yes	48.418	10493.8
25	79.5017	5.20559	15.2927	0.4853	385.822	25.2627	74.2154	Male	34.5	47	No	18.14	1043.5	80	133	86		99	38	132	189	28	26	128	17.5	0.158	3.71605
26	85.2776	5.22928	9.49316	0.343	292.502	17.9364	32.5615	Male	37.1	74	No	41.54	2042.5	80	130	81	5.4	75	40	86	141	27	43	77	15.7	0.471	3.14
27	73.5516	5.89421	20.5542	0.7665	563.773	45.1791	157.548	Male	27.8	41	No	51.29	813	75	113	90	5.2	156	33	65	130	30	54	81		0.419		1.6537	0.206309	0.136327	0.0517973	0.098432	0.326558
28	82.4763	4.79585	12.7278	0.55146	454.824	26.4472	70.1889	Male	40.9	21	No	51.92	2435.5	80	123	88	5.7	158	36	117	185	19	16	66	19.2	0.468	4.17185
29	70.7776	6.54111	22.6812	0.23848	168.791	15.5992	54.0902	Male	38.6	61	No	24.96	2625	65	123	80	6.4	109	57	95	174	23	19	110	15.4	0.769	3.04198	1.98317	0.423563	0.223295	0.166313	0.342301	0.337901
30	86.611	3.59119	9.79781	0.56794	491.899	20.3958	55.6457	Male	30.1	65	No	64.23	333	82	138	78		242	27	121	197	17	7	69	8.3	0.0877	1.59852
31	83.4684	3.26175	13.2699	0.35932	299.919	11.7201	47.6812	Female	20.7	49	No	34.7	942.8	58	80	76	5.1	169	38	201	273	20	11	78	2.9	0.562	0.544198
32	87.4987	3.54018	8.96108	0.45738	400.202	16.1921	40.9862	Female	26.7	20	No	15.641	23747.6	61	108	66	4.5	77	48	76	139	17	18	57	3.9	0.0988	0.635556
33	63.996	9.76465	26.2394	0.4263	272.815	41.6267	111.858	Male	31.2	36	No	32.162	10735	78	122	105	6.3	87	38	116	172	39	76	73	15.9	1.05	4.12222	1.16626	0.816328	0.270855	0.0325171	0.104224	0.365805
34	37.3604	12.4873	50.1523	0.54812	204.78	68.4454	274.895	Female	39.6	25	No	55.71	644	90	139	99	5.2	175	42	147	22.4	32	32	113	18.8	1.31	4.59556	0.519856	0.0380781	0.0110908	0.0107606	0.0438737	0.127014
35	49.1935	12.7016	38.1048	0.531	261.218	67.4456	202.337	Female	54	30	No	44.59	3924	72	118	117	7	69	45	109	168	22	16	105	18.7	1.16	5.40222	0.88517	0.347929	0.109124	0.0309759	0.0487091	0.346464
36	91.2698	4.30403	4.42613	1.17024	1068.08	50.3675	51.7963	Male	43.2	19	No	60.9	3054	96	145	101	5.1	167	28	91	153	36	55	89	18.3	0.41	4.5637	0.429333	0.086033	0.0318857	0.0051857	0.0210824	0.118171
37	88.1852	2.856	8.95881	0.3102	273.55	8.8593	27.7902	Female	24.8	26	No	38.946	2841.6	81	124	70	5.3	118	51	102	177	19	15	56	8.8	0.104	1.52099
38	95.3383	1.66416	2.99749	0.408	388.98	6.78977	12.2298	Female	20.6	29	No	16.859	4943.9	68	111	70	4.6		44	74	127	20	21	52	4.3	0.088	0.74321	0.309843	0.157709	0.0512184	0.0204356	0.0697977	0.241445
39	92.4294	2.59363	4.97697	0.2715	250.946	7.04171	13.5125	Female	32.5	63	No	27.0939	6233.5	100	160	85	5.8	123	75	119	218	29	14	94	13.4	0.334	2.81235	0.986316	0.161896	0.0288003	0.0086024	0.12401	0.241663
40	91.9483	2.08563	5.96611	0.67752	622.968	14.1306	40.4216	Female	25.9	26	No	31.33	2813.6	70	110	81	4.9	154	43	105	178	22	12	3.6	11	0.0289	2.2	0.15455	0.586969	0.0698688	0.0144483	0.101135	0.307476
41	92.399	4.84617	2.75488	0.74763	690.802	36.2314	20.5963	Female	43	36	No	36.28	11635.3	80	115	87	5.5	191	57	83	179	24	31	39	14.1	0.712	3.02889	1.37112	0.183706	0.132677	0.0362581	0.0742167	0.358818
42	90.9733	3.26131	5.76535	0.71497	650.432	23.3174	41.2205	Male	41.6	42	No	40.69	1355	93	123	221	9.9	316	25		163	88	39	55	13.3	3.12	7.25753	1.0704	0.62948	0.122711	0.0396138	0.156449	0.422224
43	91.7026	3.39119	4.90619	0.3642	333.981	12.3507	17.8683	Female	28.1	40	No	30.62	1918.4	72	134	101	6	97	38	110	167	34	38	63	10.2	1.02	2.5437	0.510604	0.30599	0.135536	0.0213497	0.0607342	0.362522
44	91.404	3.40279	5.19317	0.5513	503.91	18.7596	28.63	Female	27	63	No	69.19	1681			102		135	40	124	191	20	17	131	14.7	0.948	3.70222
45	80.491	5.32247	14.1865	0.25916	208.6	13.7937	36.7658	Female	28	48	No	39.951	3599			86		109	47	149	218	112	272	204	17.5	0.267	3.71605
46	88.8754	5.97226	5.15234	0.042768	38.0102	2.55422	2.20355	Male	30	60	No	41.8	3165.5	87	123	99	5.4	231	26	117	189	31	39	76	19.9	2.04	4.86444	0.787145	0.124197	0.0358235	0.00898405	0.0649734	0.150901
47	90.2059	4.05826	5.73581	0.74228	669.581	30.1237	42.5758	Female	20.9	41	No	15.8	2051.1	60	90	78	4.7	127	64	105	195	20	4	39	4.8	0.0165	0.924444
48	78.7923	15.9239	5.28384	0.47034	370.592	74.8965	24.852	Female	34.1	32	No	26.4	1109.8	71	113	78	4.9	125	62	110	197	13	13	66	6.5	4.72	1.25185	0.573047	0.457316	0.111295	0.042048	0.149389	0.422005
49	96.9944	2.08864	0.916964	0.20241	196.326	4.22762	1.85603	Female	19.3	24	No	53.9	5701.7	79	118	70	4.6					20	14	95	6.6	0.647	1.14074
50	23.4809	13.5942	62.9248	1.27368	299.072	173.147	801.461	Male	35.3	43	No	15.024	19515.1	80	135	92	5.7	228	20	108	173	60	123	124	10.4	3.08	2.36247	0.296543	0.254136	0.124301	0.0337263	0.0510665	0.251371
51	86.475	5.52789	7.99715	0.2616	226.218	14.461	20.9206	Female	22.5	43	No	40.922	2358.8	74	117	79	5.1	82	69	107	192	22	18		3.5	0.0253	0.682716
52	76.9075	6.54017	16.5523	0.61857	475.727	40.4555	102.387	Female	36.6	49	No	5.985	27453.6	99	141	113		108	59	79	160	19	19	113	4.2	1.5	1.17185
53	80.6022	5.16182	14.236					Female	35.9	31	Yes	39.2427	793.175
54	89.5821	4.59908	5.81884	0.24684	221.124	11.3524	14.3632	Male	22.9	38	No	28.12	1686.4			91	5.1	223	35	122	202	84	189	97	9.3	0.306	2.08963
55	75.9073	11.2903	12.8024	0.60268	457.478	68.0445	77.1576	Female	38.5	25	No	60.276	721.1			99	5.7	61	34	143	189	33	54		19.7	1.278	4.81556
56	84.6411	5.03189	10.327	0.86296	730.419	43.4232	89.1181	Female	46	20	No	46.97	792.6			89	5.8	110	32	126	180	17	18	77	30.8	1.504	6.7684
57	79.4035	7.09391	13.5026	0.3796	301.416	26.9285	51.2559	Female	33	42	No	45.6	574.8			89	5.9	142	46	109	183	27	23	179	11.5	0.492	2.52716
58	85.2846	7.2063	7.50908	0.4806	409.878	34.6335	36.0887	Female	40	28	No	20.7992	325.52			86	5	122	44	117	122	12	9	85	7.7	0.263	1.63506
59	93.3938	3.81241	2.79375	0.507	473.507	19.3289	14.1643	Male	23	71	No	4.57	3560			155	7.3	123	41	84	150	17	12	86	2	0.493	0.765432
60	93.3414	3.63106	3.02756	0.6208	579.463	22.5416	18.7951	Female	31.9	40	No	26	2185			84	5.3	134	61	129	218	24	12	85	15.6	0.245	3.23556
61	83.8028	9.33602	6.86117	0.72096	604.185	67.3089	49.4663	Female	29.3	55	No	57.53	762.6	75	127	68	5.8	237	46	136	230	28	41	128	16.1	1.95	2.70321
62	88.8392	6.46473	4.69608	0.50016	444.338	32.334	23.4879	Female	40.2	32	No	40.9	682	74	126		5.4					78	92	92	12.3	0.158
63	92.027	2.91301	5.05997	0.67284	619.195	19.5999	34.0455	Male	32.3	74	No	55.567	4624.9	70	130	113	6.1	216	5.4	85	157	31	37	64	11.6	20.2	3.23654	0.75304	0.432192	0.0694559	0.0574824	0.0455158	0.208328
64	94.9698	2.25352	2.77666	0.31233	296.619	7.03842	8.67234	Male	31.6	62	No	41.9943	1826.2	85	127	116	4.8	220	38	60	142	36	35	94	15.1	1.7	4.32494
65	85.388	3.59741	11.0146	0.49833	425.514	17.927	54.8888	Male	34.7	54	No	17.784	1110.8	75	119	90	6.1	178	46	135	216	19	23	70	13	0.165	2.88889
